# Supplementary material for: Combination Biomarker of Immune Checkpoints Predict Prognosis of Urothelial Carcinoma
Source: Biomedicines. 2021 Dec 22;10(1):8. doi: 10.3390/biomedicines10010008 (PMC8772792; doi:10.3390/biomedicines10010008)
Supplement: Supplementary file 1 [file biomedicines-10-00008-s001.zip]

Archive with 1 entries (1 files):
- biomedicines-1450441-supplementary.pdf
